# Supplementary material for: Comparative effectiveness of probiotic-based formulations on cecal microbiota modulation in broilers
Source: PLoS One. 2020 May 5;15(5):e0225871. doi: 10.1371/journal.pone.0225871 (PMC7199926; doi:10.1371/journal.pone.0225871)
Supplement: S1 Table — (XLSX) [file pone.0225871.s001.xlsx]

## Sheet: Sheet1
S1 Table. Composition of basal diet
Ingredients	Starter	Grower	Finisher
Ground Corn	0.5835	0.6085	0.65
Soybean Meal 47%	0.3436	0.313	0.279
Blended Fat	0.03	0.042	0.036
Dicalcium phosphate 18.5%	0.017	0.0133	0.0135
Ground Limestone	0.0148	0.012	0.01
Vitamin-Mineral premix	0.004	0.005	0.005
Salt	0.004	0.0042	0.0045
DL Methionine	0.0025	0.002	0.002
Lysine	0.0006	0	0
