# Supplementary material for: Comparative effectiveness of probiotic-based formulations on cecal microbiota modulation in broilers
Source: PLoS One. 2020 May 5;15(5):e0225871. doi: 10.1371/journal.pone.0225871 (PMC7199926; doi:10.1371/journal.pone.0225871)
Supplement: S2 Table — (XLSX) [file pone.0225871.s002.xlsx]

## Sheet: Sheet1
S2 Table. Pairwise comparison based on weighted Unifrac distances between cecal microbial communities from broilers
21 days of age
Group1	Group2	Permutantions	pseudo-F	p-value	q-value
CON	SYNBIO	999	2.62	0.022	0.035
	YEAST	999	1.8	0.081	0.117
	SINGLE1	999	1.09	0.327	0.38
	SINGLE2	999	2.01	0.089	0.123
	SINGLE3	999	0.88	0.462	0.5
42 days of age
Group1	Group2	Permutantions	pseudo-F	p-value	q-value
CON	SYNBIO	999	0.71	0.568	0.5829
	YEAST	999	1.63	0.147	0.1943
	SINGLE1	999	1.49	0.168	0.2148
	SINGLE2	999	2.06	0.06	0.104
	SINGLE3	999	0.97	0.378	0.4273
Diet without probiotics (CON) synbiotic (SYNBIO), yeast-based probiotic (YEAST) or single-strain formulations composed by B. amyloliquefaciens (SINGLE1), B. subtilis (SINGLE2) and B. licheniformis (SINGLE3)
