# Supplementary material for: Comparative effectiveness of probiotic-based formulations on cecal microbiota modulation in broilers
Source: PLoS One. 2020 May 5;15(5):e0225871. doi: 10.1371/journal.pone.0225871 (PMC7199926; doi:10.1371/journal.pone.0225871)
Supplement: S3 Table — (XLSX) [file pone.0225871.s003.xlsx]

## Sheet: Sheet1
S3 Table. Taxonomy of the predominant cecal microbial communities
	21d							42d
	CON	SYNBIO	YEAST	SINGLE1	SINGLE2	SINGLE3		CON	SYNBIO	YEAST	SINGLE1	SINGLE2	SINGLE3
k__Bacteria;p__Actinobacteria;c__Actinobacteria;o__Bifidobacteriales;f__Bifidobacteriaceae;g__Bifidobacterium;__	0.000153859	0	0	8.33196e-05	0	0		0	0	0	0	0	0
k__Bacteria;p__Actinobacteria;c__Actinobacteria;o__Bifidobacteriales;f__Bifidobacteriaceae;g__Bifidobacterium;s__	0.010111	0.016902	0.0148611	0.0179673	0.0341265	0.0162438		0.0982011	0.105208	0.0885759	0.0809502	0.0540643	0.122669
k__Bacteria;p__Actinobacteria;c__Actinobacteria;o__Bifidobacteriales;f__Bifidobacteriaceae;g__Bifidobacterium;s__pseudolongum	0.00193941	0.00331157	0.000622581	0.000840351	0.0281753	0.000562435		0	0	0	0	0	0
k__Bacteria;p__Firmicutes;c__Bacilli;o__Lactobacillales;f__Enterococcaceae;g__Enterococcus;__	0.00290322	0.00416767	0	0	0.000572484	0.00317213		0	0	0	0.000370593	8.61453e-05	0.00013635
k__Bacteria;p__Firmicutes;c__Bacilli;o__Lactobacillales;f__Lactobacillaceae;g__Lactobacillus;__	0.0310607	0.0427012	0.00173243	0.00148746	0.0151175	0.0450678		0.00893001	0.00393713	0.00341253	0.00373467	0.00218199	0.00594998
k__Bacteria;p__Firmicutes;c__Bacilli;o__Lactobacillales;f__Lactobacillaceae;g__Lactobacillus;s__	0.0150473	0.0184449	0.0246905	0.024819	0.0202443	0.0201531		0.00367121	0.00287006	0.00176917	0.00421312	0.0022878	0.00519339
k__Bacteria;p__Firmicutes;c__Bacilli;o__Lactobacillales;f__Lactobacillaceae;g__Lactobacillus;s__salivarius	0.0346923	0.121004	0.0366528	0.03142	0.0764606	0.0384834		0.0136074	0.00898949	0.00505388	0.0103995	0.00634631	0.00859752
k__Bacteria;p__Firmicutes;c__Clostridia;o__Clostridiales;f__;g__;s__	0.0725376	0.0479931	0.0731308	0.0498176	0.0599486	0.0888617		0.11103	0.111543	0.123425	0.111988	0.130022	0.125544
k__Bacteria;p__Firmicutes;c__Clostridia;o__Clostridiales;f__Clostridiaceae;g__Candidatus Arthromitus;s__	0.00102089	0.000588469	0.000369815	0.000271575	0.000482899	0.000349529		0	0.000154456	0.000220871	0.000198829	5.88011e-05	0.000188256
k__Bacteria;p__Firmicutes;c__Clostridia;o__Clostridiales;f__Clostridiaceae;g__Clostridium;s__perfringens	0	0	0.00087702	0	0	0		0	0	0.00100995	0	0	0
k__Bacteria;p__Firmicutes;c__Clostridia;o__Clostridiales;f__Lachnospiraceae;__;__	0.0819236	0.105238	0.074565	0.0749966	0.0688457	0.0792591		0.0450824	0.0395537	0.0539892	0.0565986	0.0590554	0.0299171
k__Bacteria;p__Firmicutes;c__Clostridia;o__Clostridiales;f__Lachnospiraceae;g__;s__	0.0572466	0.0421401	0.0875505	0.0883919	0.0615436	0.0613664		0.0329937	0.0354997	0.0335182	0.0343171	0.0400212	0.0276269
k__Bacteria;p__Firmicutes;c__Clostridia;o__Clostridiales;f__Lachnospiraceae;g__Blautia;s__	0.0363376	0.0533833	0.0296602	0.0381204	0.0271527	0.0469777		0.0137335	0.0206848	0.0142692	0.016235	0.0146943	0.0151575
k__Bacteria;p__Firmicutes;c__Clostridia;o__Clostridiales;f__Lachnospiraceae;g__Blautia;s__producta	0.00115101	0.000928884	0.000417295	0.00268578	0.00367877	0		0.000684968	0.000266856	0	0	0	0.000634314
k__Bacteria;p__Firmicutes;c__Clostridia;o__Clostridiales;f__Lachnospiraceae;g__Clostridium;__	0.00850282	0.00679799	0.010454	0.00723015	0.00777654	0.00914848		0.00657749	0.0083702	0.0076165	0.00688796	0.00733946	0.00954673
k__Bacteria;p__Firmicutes;c__Clostridia;o__Clostridiales;f__Lachnospiraceae;g__Clostridium;s__colinum	0.000785049	0.000538136	0.000320328	0.000220966	0.000593416	0.000361457		0.000319217	0.000558237	0.00034949	0.000475345	0.0010527	0.000414552
k__Bacteria;p__Firmicutes;c__Clostridia;o__Clostridiales;f__Lachnospiraceae;g__Clostridium;s__piliforme	8.00833e-05	0.000133949	0	5.90748e-05	0.000526376	0.000546948		9.3741e-05	0	0	3.62062e-05	5.98019e-05	0
k__Bacteria;p__Firmicutes;c__Clostridia;o__Clostridiales;f__Lachnospiraceae;g__Coprococcus;s__	0.0254645	0.0233789	0.0214293	0.0240186	0.0192946	0.0212382		0.0131892	0.00899272	0.0109773	0.0118044	0.0112494	0.0084944
k__Bacteria;p__Firmicutes;c__Clostridia;o__Clostridiales;f__Lachnospiraceae;g__Dorea;s__	0.0115133	0.0130727	0.0133411	0.00632755	0.011435	0.0199755		0.0165673	0.0194415	0.0121828	0.0143024	0.0142148	0.0158156
k__Bacteria;p__Firmicutes;c__Clostridia;o__Clostridiales;f__Lachnospiraceae;g__[Ruminococcus];s__	0.138342	0.151115	0.134256	0.157894	0.121186	0.118582		0.0820183	0.0665201	0.0545136	0.0622303	0.0619575	0.0635016
k__Bacteria;p__Firmicutes;c__Clostridia;o__Clostridiales;f__Ruminococcaceae;__;__	0.064107	0.0422385	0.0448488	0.0413182	0.0373413	0.046478		0.0905339	0.0791847	0.0711195	0.0808102	0.0770977	0.0923625
k__Bacteria;p__Firmicutes;c__Clostridia;o__Clostridiales;f__Ruminococcaceae;g__;s__	0.0404693	0.0342107	0.0496801	0.055665	0.0473707	0.0539992		0.0744855	0.0665837	0.0826661	0.0791851	0.0968913	0.0709499
k__Bacteria;p__Firmicutes;c__Clostridia;o__Clostridiales;f__Ruminococcaceae;g__Anaerotruncus;s__	0.00304751	0.00307902	0.00341226	0.00291434	0.0040601	0.0022263		0.00100255	0.000747597	0.00154617	0.00097084	0.00240189	0.00115066
k__Bacteria;p__Firmicutes;c__Clostridia;o__Clostridiales;f__Ruminococcaceae;g__Butyricicoccus;s__pullicaecorum	0.00164902	0.00346468	0.00206466	0.0015668	0.00392187	0.000589676		0.00430729	0.000884124	0.00252198	0.00205661	0.00386174	0.00298805
k__Bacteria;p__Firmicutes;c__Clostridia;o__Clostridiales;f__Ruminococcaceae;g__Faecalibacterium;s__prausnitzii	0.127065	0.0485638	0.0554189	0.0735056	0.0779647	0.0745763		0.190745	0.217525	0.228926	0.207203	0.19775	0.209166
k__Bacteria;p__Firmicutes;c__Clostridia;o__Clostridiales;f__Ruminococcaceae;g__Oscillospira;s__	0.0492782	0.0344698	0.0425052	0.0436999	0.0373554	0.0293814		0.0325033	0.0285442	0.0308074	0.0376061	0.0367258	0.0268065
k__Bacteria;p__Firmicutes;c__Clostridia;o__Clostridiales;f__Ruminococcaceae;g__Ruminococcus;s__	0.0300341	0.0286996	0.0383783	0.0347901	0.0257412	0.0360878		0.0392074	0.0350936	0.0396627	0.0382052	0.03933	0.0350256
k__Bacteria;p__Firmicutes;c__Clostridia;o__Clostridiales;f__Ruminococcaceae;g__Subdoligranulum;s__variabile	0.0636037	0.089739	0.0804699	0.0939819	0.0710177	0.101046		0.0160928	0.0219842	0.0190698	0.0214658	0.0164433	0.0198617
k__Bacteria;p__Firmicutes;c__Clostridia;o__Clostridiales;f__[Mogibacteriaceae];g__;s__	0.000422628	0.000231206	0.000301853	0.000359619	0.000285632	0.000458513		0.00183977	0.00195272	0.00210054	0.00194431	0.00220696	0.00165021
k__Bacteria;p__Firmicutes;c__Erysipelotrichi;o__Erysipelotrichales;f__Erysipelotrichaceae;__;__	0.00125997	0.00125916	0.00293105	0.00223401	0.00184464	0.000933884		0.000136861	0	0.00392142	0.00299977	0.00338518	0
k__Bacteria;p__Firmicutes;c__Erysipelotrichi;o__Erysipelotrichales;f__Erysipelotrichaceae;g__Clostridium;__	0.00354949	0.00354727	0.00401066	0.00413235	0.00286521	0.00317818		0.00263474	0.0028916	0	0	0.000254418	0.00330822
k__Bacteria;p__Firmicutes;c__Erysipelotrichi;o__Erysipelotrichales;f__Erysipelotrichaceae;g__Clostridium;s__spiroforme	0.00522791	0.00347276	0.00927172	0.00605775	0.00771061	0.00575891		0.00119807	0.00486348	0.00462246	0.00518387	0.00483465	0.00377732
k__Bacteria;p__Firmicutes;c__Erysipelotrichi;o__Erysipelotrichales;f__Erysipelotrichaceae;g__Coprobacillus;s__	0.00451229	0.00537475	0.00914853	0.00413702	0.00548424	0.00199349		0.0029057	0.00182374	0.00216715	0.00266027	0.00300347	0.00191187
k__Bacteria;p__Firmicutes;c__Erysipelotrichi;o__Erysipelotrichales;f__Erysipelotrichaceae;g__cc_115;s__	0.00465242	0.00431818	0.00494027	0.00673997	0.00383244	0.00183381		0.00154223	0.00132601	0.00155542	0.00228477	0.00260676	0.000837585
k__Bacteria;p__Proteobacteria;c__Deltaproteobacteria;o__Desulfovibrionales;f__Desulfovibrionaceae;g__;s__	0	0	0	0	0	0		0	8.81972e-05	2.53156e-05	0	0	0
k__Bacteria;p__Proteobacteria;c__Epsilonproteobacteria;o__Campylobacterales;f__Campylobacteraceae;g__Campylobacter;s__	0	0	0	0	0	0		0	0	0	0	0	0
k__Bacteria;p__Proteobacteria;c__Gammaproteobacteria;o__Enterobacteriales;f__Enterobacteriaceae;__;__	0.0115399	0.00320523	0.0212348	0.013117	0.0172965	0.00887498		0.00176452	0.00136527	0.00231962	0.00228025	0.00245447	0.00172248
k__Bacteria;p__Proteobacteria;c__Gammaproteobacteria;o__Enterobacteriales;f__Enterobacteriaceae;g__Escherichia;s__coli	0.0122481	0.00518876	0	0	0.000596783	0.00894561		0	0	0	0	0	0
